# Supplementary material for: dTAPL, A Method That Expedites the Discovery of Proteins Associated With Specific Genomic Loci in Plants
Source: Plant Biotechnol J. 2025 Aug 20;23(12):5677–9. doi: 10.1111/pbi.70336 (PMC12665084; doi:10.1111/pbi.70336)
Supplement: Supplementary file 2 — Table S1–S2. [file PBI-23-5677-s002.zip]

Archive with 2 entries (2 files):
- pbi70336-sup-0002-TableS1.xlsx
- pbi70336-sup-0003-TableS2.xlsx
