# Supplementary material for: dTAPL, A Method That Expedites the Discovery of Proteins Associated With Specific Genomic Loci in Plants
Source: Plant Biotechnol J. 2025 Aug 20;23(12):5677–9. doi: 10.1111/pbi.70336 (PMC12665084; doi:10.1111/pbi.70336)
Supplement: Supplementary file 2 — Table S1–S2. [file PBI-23-5677-s002.zip › pbi70336-sup-0002-TableS1.xlsx]

## Sheet: Sheet1
Gene locus	Name of homolog in Arabidopsis	Annotation of homolog in Arabidopsis	Subcelluar localization	Molecular activity	gRNAPDS_rep1_LFQ	gRNAPDS_rep2_LFQ	gRNAPDS_rep3_LFQ	no gRNA_rep1_LFQ	no gRNA_rep2_LFQ	no gRNA_rep3_LFQ	Log2 FC [gRNAPDS/no gRNA]	p-value
Nbe06g18190.1	PHYL2.2	SNARE-like superfamily protein AT5G52990;	unkown	unkown	113580000	109690000	103020000	0	0	0	1.74	4.23e-06
Nbe07g23310.1	AT1G45545	WEAK CHLOROPLAST MOVEMENT UNDER BLUE LIGHT-like protein (DUF827) AT1G45545;	unkown	unknown	110300000	88739000	87195000	0	0	0	1.53	0.000202566
Nbe11g23360.3	CID7	CTC-interacting domain 7 AT2G26280;	unkown	unknown	124500000	142500000	107670000	69230000	0	44413000	1.44	0.0028643
Nbe06g31110.1	AT2G40980	Protein kinase superfamily protein AT2G40980;	unkown	unknown	261790000	255320000	262720000	124050000	113270000	100250000	1.27	2.6e-05
Nbe04g08180.3	ATGRDP1	encodes glycine-rich domain protein AT2G22660;	unkonw	unknown	168430000	185410000	212760000	91096000	87471000	94175000	1.1	8.12e-05
Nbe09g21040.1	AT4G16835	Tetratricopeptide repeat (TPR)-like superfamily protein AT4G16835;	unknown	unknown	3.4566e+09	3.4927e+09	3.5076e+09	1.6515e+09	1.6539e+09	1.665e+09	1.13	1.83e-06
Nbe02g04700.1	AT4G16100	heat shock protein, putative (DUF789) AT4G16100;	unknown	unknown	79451000	78636000	89019000	0	0	0	1.06	0.000162995
Nbe06g28270.1	AT3G16060	ATP binding microtubule motor family protein AT3G16060;	unknown	unknown	539940000	507360000	507890000	263600000	233160000	294500000	1.04	0.000102336
Nbe08g02050.1	ITPK1	Inositol 1,3,4-trisphosphate 5/6-kinase family protein AT5G16760;	unknown	inositol-1,3,4-trisphosphate 5-kinase	80869000	76890000	89212000	0	0	56461000	1.03	0.00457387
Nbe12g00390.2	EDR4	hypothetical protein (DUF3133) AT5G05190;	Plasma membrane	protein binding	93645000	80999000	80695000	0	0	0	1.15	6.72e-05
Nbe03g09510.1	AT1G30440	Phototropic-responsive NPH3 family protein AT1G30440;	Nucleus, Plasma membrane	unknown	109720000	134220000	114660000	0	0	0	1.6	1.2e-05
Nbe14g14180.1	AGD5	ARF-GAP domain 5 AT5G54310;	Nucleus, Endosome	protein binding	230380000	230470000	262050000	0	0	0	2.69	7.39e-07
Nbe04g00680.1	P23-1	HSP20-like chaperones superfamily protein AT4G02450;	Nucleus, Cytoplasm	protein folding	770670000	700470000	692900000	0	0	0	4.29	1.56e-08
Nbe07g12300.1	P23-1	HSP20-like chaperones superfamily protein AT4G02450;	Nucleus, Cytoplasm	protein folding	422300000	455880000	466640000	0	0	0	3.62	1.27e-06
Nbe08g01030.1	NOB1	RNA-binding NOB1-like protein AT5G41190;	Nucleus, Cytoplasm	RNA endonuclease	421180000	429310000	431200000	0	0	0	3.59	1.81e-08
Nbe04g09670.1	NTF2	Nuclear transport factor 2 (NTF2) family protein with RNA binding (RRM-RBD-RNP motifs) domain-containing protein AT5G60980;	Nucleus, Cytoplasm	RNA-binding protein	177530000	207740000	219630000	0	0	0	2.4	3.26e-05
Nbe04g26670.1	UPF2	regulator of nonsense transcripts UPF2 AT2G39260;	Nucleus, Cytoplasm	mRNA-binding protein	157540000	188540000	197210000	60272000	29743000	0	2.21	0.000396463
Nbe12g08530.4	CYP57	Cyclophilin-like peptidyl-prolyl cis-trans isomerase family protein AT4G33060;	Nucleus, Cytoplasm	protein folding	142220000	179120000	172040000	92759000	89421000	0	1.23	0.00903774
Nbe12g36920.1	TDX	tetraticopeptide domain-containing thioredoxin AT3G17880;	Nucleus, Cytoplasm	Hsp70 protein binding	101040000	96314000	80434000	0	0	0	1.22	0.000179645
Nbe10g19160.1	CKL2	casein kinase 1-like protein 2 AT1G72710;	Nucleus, Cytoplasm	protein kinase	79030000	76320000	98596000	0	0	0	1.18	0.000360272
Nbe16g05120.1	PUX4	plant UBX domain containing protein 4 AT4G04210;	Nucleus, Cytoplasm	ubiquitin binding	466730000	405380000	467110000	216620000	201180000	204990000	1.16	2.14e-05
Nbe01g26760.1	AT4G02450	HSP20-like chaperones superfamily protein AT4G02450;	Nucleus, Cytoplasm	protein folding	1.936e+09	1.6213e+09	1316400000	886070000	645790000	1.0124e+09	1	0.00552057
Nbe08g07680.1	NOG1-1	Nucleolar GTP-binding protein AT1G50920;	Nucleus	mRNA binding	292370000	315820000	264250000	140840000	128860000	140100000	1.14	3.27e-05
Nbe16g06430.1	GeBP1	DNA-binding storekeeper protein-related transcriptional regulator AT1G61730;	Nucleus	transcriptional regulagtor	342130000	371230000	307280000	0	0	0	3.28	4.48e-07
Nbe18g03840.1	ARID5	ARID/BRIGHT DNA-binding domain-containing protein AT3G43240	Nucleus	chromatin remodeling	286300000	295810000	237700000	0	0	0	2.89	3.53e-06
Nbe06g19360.1	NAC062	NAC domain containing protein 62 AT3G49530;	Nucleus	transcription factor	247500000	261210000	284200000	0	0	0	2.81	2.88e-06
Nbe12g08180.1	NAP1;2	nucleosome assembly protein 1;2 AT2G19480;	Nucleus	nucleosome assembly factor	224360000	239170000	251430000	0	0	0	2.73	2.37e-07
Nbe16g01630.1	ELF8	binding protein AT2G06210;	Nucleus	chromatin remodeling	291080000	234340000	197940000	0	0	0	2.72	5.37e-06
Nbe14g13760.1	Nug2	GTP-binding family protein AT1G52980;	Nucleus	GTPase	266930000	251610000	253170000	0	0	0	2.7	8.07e-07
Nbe08g19800.1	ALY4	ALWAYS EARLY 4 AT5G37720;	Nucleus	transcriptional coactivation	235530000	256750000	241900000	0	0	0	2.7	2.96e-06
Nbe09g10090.1	AT3G26560	ATP-dependent RNA helicase AT3G26560;	Nucleus	mRNA splicing	311060000	246150000	228330000	0	0	0	2.58	4.92e-06
Nbe08g03470.1	HD2C	histone deacetylase 2C AT5G03740;	Nucleus	chromatin remodeling	174460000	181260000	201050000	0	0	0	2.43	7.36e-06
Nbe02g32510.1	AT1G56220	Dormancy/auxin associated family protein AT1G56220;	Nucleus	unkown	211270000	194190000	202680000	0	0	0	2.4	6.63e-06
Nbe11g28340.1	SEN1	splicing endonuclease 1 AT3G45590;	Nucleus	tRNA processing	212960000	205680000	168450000	0	0	0	2.31	2.02e-06
Nbe02g13530.1	XCT	XAP5 family protein AT2G21150;	Nucleus	transcriptional regulator	165800000	167620000	161870000	0	0	0	2.31	7.77e-06
Nbe12g14260.2	EMB2777	Sas10/U3 ribonucleoprotein (Utp) family protein AT2G43650;	Nucleus	tRNA processing	173010000	171540000	163640000	0	0	0	2.17	0.000166176
Nbe05g00640.1	BTZ1	CASC3/Barentsz eIF4AIII binding protein AT1G80000;	Nucleus	mRNA-binding protein	161390000	131300000	151040000	0	0	0	2.08	9.82e-06
Nbe12g23420.1	AT4G15770	RNA binding protein AT4G15770;	Nucleus	RNA-binding protein	144320000	126020000	189710000	0	0	0	2.07	3.26e-05
Nbe18g27890.1	HB-1	homeobox-1 AT1G28420;	Nucleus	transcription factor	163660000	159800000	150050000	0	0	0	2.05	2.64e-05
Nbe14g31370.2	ZFN1	zinc finger protein 1 AT3G02830;	Nucleus	transcription factor	172240000	183500000	146860000	0	80980000	0	2	0.0038066
Nbe13g03980.1	ALY1	RNA-binding (RRM/RBD/RNP motifs) family protein AT5G59950;	Nucleus	mRNA-binding protein	154590000	148560000	181170000	0	75414000	0	1.97	0.00366794
Nbe06g18890.1	AT5G53620	RNA polymerase II degradation factor AT5G53620;	Nucleus	unknown	157810000	168540000	184890000	0	0	89297000	1.95	0.00511271
Nbe05g21970.1	AT4G27595	WEB family protein (DUF827) AT4G27595;	Nucleus	unkown	340070000	405370000	415590000	107740000	138790000	78246000	1.93	0.000289585
Nbe06g34270.1	AT5G65490	suppressor-like protein AT5G65490;	Nucleus	protein binding	180600000	195040000	158170000	92131000	0	0	1.93	0.00479911
Nbe13g22310.1	ACYR1	GNAT acetyltransferase (DUF699) AT1G10490;	Nucleus	RNA acetyltransferase	432040000	409680000	473790000	144050000	93905000	128270000	1.92	7.66e-05
Nbe05g23300.1	AGO1	Encodes an RNA Slicer that selectively recruits microRNAs and siRNAs AT1G48410;	Nucleus	RNA slicer	124350000	153170000	158270000	0	0	0	1.86	5.79e-05
Nbe02g06860.1	EDM2	ENHANCED DOWNY MILDEW 2 AT5G55390;	Nucleus	transcriptional regulators	88087000	87396000	104430000	0	29130000	20913000	1.84	0.000127215
Nbe18g24600.2	AT3G01810	EEIG1/EHBP1 protein amino-terminal domain protein AT3G01810;	Nucleus	unknown	128360000	120840000	122110000	0	0	0	1.76	7.63e-07
Nbe11g22570.1	AT5G32440	Ubiquitin system component Cue protein AT5G32440;	Nucleus	ubiquitin binding	144760000	163470000	158170000	0	75296000	0	1.75	0.00148214
Nbe03g03390.2	iqd2	IQ-domain 2 AT5G03040;	Nucleus	CaM binding	138080000	109910000	80553000	0	0	0	1.7	0.000487321
Nbe01g14570.1	IMPA-4	importin alpha isoform 4 AT1G09270;	Nucleus	protein binding	121110000	113660000	111420000	0	0	0	1.65	7.65e-05
Nbe16g08580.1	AT1G27752	Ubiquitin system component Cue protein AT1G27752;	Nucleus	ubiquitin binding	110760000	78733000	112620000	0	0	0	1.65	0.00015274
Nbe05g31810.1	HDA15	histone deacetylase 15 AT3G18520;	Nucleus	chromatin remodeling	111640000	118270000	99177000	0	0	0	1.6	0.000330084
Nbe09g30370.1	AT1G63640	P-loop nucleoside triphosphate hydrolases superfamily protein with CH (Calponin Homology) domain-containing protein AT1G63640;	Nucleus	unknown	162190000	161720000	152860000	0	95772000	0	1.59	0.00568365
Nbe12g01590.1	TRM7B	FtsJ-like methyltransferase family protein AT4G25730;	Nucleus	RNA methyltransferase	132940000	91192000	114650000	0	0	0	1.51	0.000150467
Nbe17g20420.1	SUVH3	histone-lysine N-methyltransferase, H3 lysine-9 specific SUVH3-like protein AT1G73100;	Nucleus	chromatin remodeling	103370000	101330000	116010000	0	0	0	1.5	6.93e-06
Nbe14g01960.1	UBP5	ubiquitin-specific protease 5 AT2G40930;	Nucleus	ubiquitin-specific protease	139960000	101180000	103330000	0	0	0	1.5	0.000198175
Nbe12g30710.1	FUS6	COP9 signalosome complex subunit 1 AT3G61140;	Nucleus	protein binding	108720000	92686000	101920000	0	0	0	1.47	4.48e-05
Nbe17g01160.1	SE	C2H2 zinc-finger protein SERRATE (SE) AT2G27100;	Nucleus	RNA splicing	135090000	102470000	120590000	0	52337000	0	1.39	0.000103266
Nbe13g38090.1	iqd2	IQ-domain 2 AT5G03040;	Nucleus	CaM binding	97565000	82380000	82657000	0	0	0	1.37	0.000388455
Nbe19g22620.1	AT5G43310	COP1-interacting protein-like protein AT5G43310;	Nucleus	unknown	84021000	99870000	115100000	0	0	0	1.34	0.000451283
Nbe05g25430.2	NRPA1	nuclear RNA polymerase A1 AT3G57660;	Nucleus	RNA polymerase	102360000	126030000	97049000	0	0	66275000	1.34	0.00398884
Nbe08g21850.1	INO80	DNA helicase INO80-like protein AT3G57300;	Nucleus	chromatin remodeling	74698000	120510000	83569000	0	0	0	1.31	0.000715062
Nbe04g29710.2	AT3G05060	NOP56-like pre RNA processing ribonucleoprotein AT3G05060;	Nucleus	DNA/RNA binding	301350000	288010000	287200000	134470000	101790000	139930000	1.29	0.000154864
Nbe10g26960.1	NSRB	nucleic acid/nucleotide binding protein AT1G21320;	Nucleus	mRNA binding	105410000	95552000	101260000	0	0	0	1.28	6.91e-05
Nbe17g25320.3	AT3G13990	dentin sialophosphoprotein, putative (DUF1296) AT3G13990;	Nucleus	mRNA binding	129870000	134840000	134460000	53583000	66241000	54087000	1.26	4.06e-05
Nbe13g09810.2	HD2C	histone deacetylase 2C AT5G03740;	Nucleus	chromatin remodeling	721280000	712790000	647390000	337930000	294140000	272060000	1.26	4.45e-05
Nbe02g10550.1	AT1G06720	P-loop containing nucleoside triphosphate hydrolases superfamily protein AT1G06720;	Nucleus	RNA binding	107130000	112610000	121370000	0	76520000	0	1.25	0.00578653
Nbe10g08890.1	AT3G16510	Calcium-dependent lipid-binding (CaLB domain) family protein AT3G16510;	Nucleus	unknown	200100000	159980000	171200000	73440000	87194000	76336000	1.22	9.91e-05
Nbe16g01010.1	NAP1;1	nucleosome assembly protein1;1 AT4G26110;	Nucleus	chromatin binding	7.1172e+09	6.2052e+09	6.3913e+09	3.1199e+09	2871600000	3.0667e+09	1.18	1.53e-05
Nbe19g00510.1	HISTONE 1.1	winged-helix DNA-binding transcription factor family protein AT1G06760;	Nucleus	histone	122080000	125320000	120570000	0	85226000	0	1.18	0.00899302
Nbe02g06110.1	CBP80	ARM repeat superfamily protein AT2G13540;	Nucleus	mRNA binding	171510000	244100000	233950000	68082000	107930000	131030000	1.17	0.00801703
Nbe08g02120.1	AT1G80930	MIF4G domain-containing protein / MA3 domain-containing protein AT1G80930;	Nucleus	mRNA splicing	183740000	202670000	194030000	97658000	86915000	89761000	1.14	1.45e-05
Nbe05g09860.2	EML3	Emsy N Terminus (ENT)/ plant Tudor-like domains-containing protein AT5G13020;	Nucleus	chromatin remodeling	99880000	108190000	96617000	49518000	49139000	45404000	1.13	1.37e-05
Nbe12g23790.1	YSL	coiled-coil protein AT5G11500;	Nucleus	protein binding	275730000	248630000	244370000	121450000	112380000	130330000	1.13	2.96e-05
Nbe09g03160.1	NAP1;1	nucleosome assembly protein1;1 AT4G26110;	Nucleus	chromatin remodeling	5148100000	5711700000	5086000000	2467900000	2603300000	2663400000	1.1	1.47e-05
Nbe12g32480.1	GTE7	global transcription factor group E7 AT5G65630;	Nucleus	chromatin remodeling	111630000	87282000	99233000	42986000	52992000	48174000	1.1	0.000250392
Nbe06g37520.1	EMB2656	ARM repeat superfamily protein AT5G37630;	Nucleus	chromatin binding	256010000	222070000	248170000	114770000	121570000	117590000	1.09	2.01e-05
Nbe04g15340.1	AT4G25610	C2H2-like zinc finger protein AT4G25610;	Nucleus	unknown	82422000	83608000	73015000	0	0	0	1.09	6.3e-05
Nbe02g15140.1	AT3G62200	Putative endonuclease or glycosyl hydrolase AT3G62200;	Nucleus	mRNA binding	338480000	344980000	291530000	134240000	191400000	153940000	1.09	0.000672768
Nbe08g08760.1	NRG2	bZIP domain class transcription factor (DUF630 and DUF632) AT3G60320;	Nucleus	transcription factor	200670000	225880000	170520000	100540000	115610000	80488000	1.07	0.00136506
Nbe08g16410.1	RSA1	ATP/GTP-binding protein family AT2G03150;	Nucleus	calcium-binding protein	215320000	254900000	218530000	101370000	141160000	106880000	1.05	0.00082858
Nbe06g28910.1	BTZ1	CASC3/Barentsz eIF4AIII binding protein AT1G80000;	Nucleus	mRNA binding	155790000	140060000	153450000	82594000	74927000	71326000	1.03	4.68e-05
Nbe14g26110.1	emb1441	zinc knuckle (CCHC-type) family protein AT5G49930;	Nucleus	RNA binding	155710000	162130000	176200000	94313000	62688000	100440000	1.02	0.00285916
Nbe05g28860.1	AT3G47610	transcription regulator/ zinc ion binding protein AT3G47610;	Nucleus	transcriptional regulator	355850000	283680000	340330000	159540000	175340000	167830000	1.01	0.000154102
Nbe03g20070.1	AT4G19610	nucleotide/nucleic acid binding protein AT4G19610;	Nucleus	mRNA splicing	69319000	69190000	67005000	0	0	0	1.01	0.000683206
Nbe14g15600.2	NAP1;1	nucleosome assembly protein1;1 AT4G26110;	Nucleus	chromatin binding	1154000000	1.0275e+09	1150100000	670730000	474800000	587030000	1.01	0.000695751
Nbe18g30480.1	AT1G29370	RNA polymerase II degradation factor-like protein (DUF1296) AT1G29370;	Nucleus	mRNA binding	90448000	94840000	90390000	47529000	0	59815000	1	0.00167448
Nbe07g12920.1	NOC3	binding protein AT1G79150;	Nucleolus, Nucleus	protein binding	83334000	81584000	96098000	0	0	0	1.51	5.85e-05
Nbe10g02240.1	RRP5	RIBOSOMAL RNA PROCESSING 5 AT3G11964;	Nucleolus	RNA binding	278920000	312990000	321570000	0	0	0	3.13	1.29e-07
Nbe06g23690.1	MPP10	U3 small nucleolar ribonucleoprotein AT5G66540;	Nucleolus	RNA binding	626620000	553780000	561410000	159120000	137820000	69716000	2.39	0.000590326
Nbe05g23930.1	IMP4	Ribosomal RNA processing Brix domain protein AT1G63780;	Nucleolus	rRNA processing	150970000	151950000	153980000	0	0	0	2.02	2.24e-05
Nbe10g00250.1	EMB2762/SWA2-1	CCAAT-binding factor AT2G17250;	Nucleolus	rRNA processing	112400000	119660000	124950000	0	0	0	1.72	1.88e-05
Nbe15g09730.1	EMB2762/SWA2-2	CCAAT-binding factor AT2G17250;	Nucleolus	rRNA processing	112400000	119660000	124950000	0	0	0	1.72	1.88e-05
Nbe13g23330.1	NOC2	Noc2p family AT2G18220;	Nucleolus	protein binding	126400000	137690000	175890000	0	57316000	0	1.71	0.000243038
Nbe06g26310.1	EDA25	CCAAT-binding factor AT1G72440;	Nucleolus	rRNA processing	323010000	315840000	269800000	106770000	104800000	105890000	1.57	5.6e-06
Nbe14g17940.1	AT1G23280	MAK16 protein-like protein AT1G23280;	Nucleolus	rRNA processing	112700000	116460000	111230000	0	0	0	1.56	4.66e-05
Nbe02g16820.1	BOP1	Transducin/WD40 repeat-like superfamily protein AT2G40360;	Nucleolus	rRNA processing	101510000	113180000	126070000	0	0	0	1.54	6.03e-05
Nbe13g16750.1	PWP2	periodic tryptophan protein 2 AT1G15440;	Nucleolus	rRNA processing	98721000	121070000	125990000	0	0	0	1.54	8.58e-05
Nbe11g01910.1	AT1G29320	Transducin/WD40 repeat-like superfamily protein AT1G29320;	Nucleolus	rRNA processing	84063000	103760000	117760000	0	0	0	1.5	6.92e-05
Nbe02g24030.1	OLI2	S-adenosyl-L-methionine-dependent methyltransferases superfamily protein AT5G55920;	Nucleolus	RNA methyltransferase	770860000	764560000	768110000	322540000	327030000	314250000	1.31	1.05e-06
Nbe12g12140.1	NURC1	RNA-binding (RRM/RBD/RNP motifs) family protein AT5G04600;	Nucleolus	RNA binding	207690000	362210000	263100000	107380000	113740000	118680000	1.31	0.00124933
Nbe08g26900.1	AT1G69070	nucleolar-like protein AT1G69070;	Nucleolus	RNA binding	637620000	593270000	656200000	275570000	279790000	340670000	1.13	8.05e-05
Nbe10g07270.1	RANGAP2	RAN GTPase activating protein 2 AT5G19320;	Nuclear envelope	unkown	124630000	144900000	125990000	0	0	0	1.82	1.8e-06
Nbe19g08640.1	AGD7	ARF-GAP domain 7 AT2G37550;	Golgi	unknown	235040000	302340000	248620000	140080000	0	0	2.18	0.00980452
Nbe02g10120.2	MYOB6	myosin-binding protein, putative (Protein of unknown function, DUF593) AT1G74830;	Golgi	myosin binding	208600000	218460000	232270000	90893000	120950000	106830000	1.11	0.000189185
Nbe06g17190.1	BET5	SNARE-like superfamily protein AT1G51160;	Golgi	unknown	81614000	81266000	0	0	0	0	1.03	0.00361763
Nbe02g04060.1	UPI	Serine protease inhibitor, potato inhibitor I-type family protein AT5G43580;	extracellular region	proteinase inhibitor	144630000	128570000	145010000	0	66713000	0	1.72	0.00134718
Nbe02g07990.1	RTNLB5	Reticulon family protein AT2G46170;	ER	unknown	226320000	167170000	178880000	0	0	0	2.26	1.13e-05
Nbe06g17260.2	ATERDJ2A	DnaJ / Sec63 Brl domains-containing protein AT1G79940;	ER	protein transmembrane transporter	157250000	124720000	125350000	0	78579000	0	1.43	0.00417367
Nbe01g13220.1	SRC2	soybean gene regulated by cold-2 AT1G09070;	ER	protein binding	97570000	112100000	89804000	0	0	39661000	1.37	0.000131981
Nbe13g31820.1	PPI1	proton pump interactor 1 AT4G27500;	ER	protein binding	664150000	696310000	650330000	331010000	300880000	322640000	1.13	7.47e-06
Nbe07g15730.1	SAT32	interferon-related developmental regulator family protein / IFRD protein family AT1G27760	Cytoplasm, Nucleus	unknown	92265000	118380000	126770000	0	0	0	1.59	0.000201067
Nbe19g32470.1	ALBA6	Alba DNA/RNA-binding protein AT3G07030;	Cytoplasm P-body	mRNA binding	616760000	641960000	633160000	0	0	0	3.99	5.02e-08
Nbe12g35700.1	ALBA1	Alba DNA/RNA-binding protein AT1G76010;	Cytoplasm P-body	mRNA binding	429580000	380950000	451860000	0	0	0	3.42	1.77e-06
Nbe19g16750.1	AT4G14290	alpha/beta-Hydrolases superfamily protein AT4G14290;	Cytoplasm	Hydrolase	386010000	368310000	387130000	0	0	0	3.38	2.23e-08
Nbe09g13740.1	ES17W	Ribosomal S17 family protein AT5G04800	Cytoplasm	ribosome protein	276880000	292230000	280870000	0	0	0	3.07	3.66e-06
Nbe01g34930.1	TIF3H1	translation initiation factor 3 subunit H1 AT1G10840	Cytoplasm	translation initiation factor	321790000	284560000	319040000	0	0	0	2.93	4.84e-06
Nbe07g12080.4	AT1G71710	DNAse I-like superfamily protein AT1G71710;	Cytoplasm	DNAse I-like protein	243200000	271460000	334260000	0	0	0	2.91	6.89e-06
Nbe17g05100.1	CLASP	CLIP-associated protein AT2G20190;	Cytoplasm	microtubule-associated protein	286190000	307180000	270130000	0	90385000	22351000	2.84	0.00230715
Nbe15g12390.1	DCP5	decapping 5 AT1G26110;decapping 5 AT1G26110;	Cytoplasm	mRNA decapping enzyme	282700000	222690000	216820000	0	0	0	2.6	2.25e-05
Nbe12g40110.1	KLCR1	Tetratricopeptide repeat (TPR)-like superfamily protein AT4G10840;	Cytoplasm	protein binding	249660000	230510000	227610000	0	0	0	2.47	2.6e-07
Nbe16g10960.1	AP4M	Clathrin adaptor complexes medium subunit family protein AT4G24550;	Cytoplasm	vesicle protein	210270000	214600000	196600000	0	0	0	2.42	5.74e-07
Nbe04g04220.1	TC1B	TRAF-like family protein AT2G25320;	Cytoplasm	unknown	238490000	169920000	97883000	38963000	34133000	0	2.12	0.00114523
Nbe04g01390.1	CLASP	CLIP-associated protein AT2G20190;	Cytoplasm	microtubule-associated protein	160720000	194840000	195110000	0	0	0	2.1	2.83e-06
Nbe06g35480.1	FRA3	Endonuclease/exonuclease/phosphatase family protein AT1G65580;	Cytoplasm	phosphotase	138650000	149610000	145550000	0	0	0	2.08	3.67e-07
Nbe13g35410.1	RAF15	Mitogen activated protein kinase kinase kinase-like protein AT3G58640;	Cytoplasm	protein binding	157770000	131770000	130370000	0	0	0	2.05	1.89e-05
Nbe07g11340.1	PIR121	Component of SCAR complex AT5G18410;	Cytoplasm	protein binding	128540000	139940000	141210000	43346000	27794000	0	2.03	5.24e-05
Nbe02g18890.1	NOT1	scaffold protein in the CCR4-NOT complex AT1G02080;	Cytoplasm	deadenylation enzyme	271730000	244590000	233890000	76780000	65462000	52422000	2.02	3.54e-05
Nbe13g21820.2	NEDD1	Transducin/WD40 repeat-like superfamily protein AT5G05970;	Cytoplasm	microtubule-associated protein	175980000	211060000	173000000	0	74379000	0	1.96	0.000784032
Nbe08g00240.1	AT4G10750	Phosphoenolpyruvate carboxylase family protein AT4G10750;	Cytoplasm	aldehyde-lyase activity	149430000	152210000	150560000	0	0	0	1.94	1.92e-05
Nbe18g05290.1	RPL4	ribosomal protein L4 AT1G07320;	Cytoplasm	ribosome protein	162910000	138390000	144500000	0	0	0	1.94	2.72e-05
Nbe19g06710.2	B73	molybdopterin biosynthesis CNX1 protein / molybdenum cofactor biosynthesis enzyme CNX1 (CNX1) AT5G20990;	Cytoplasm	molybdenum ion binding	130180000	144150000	185090000	0	0	0	1.91	4.09e-05
Nbe09g07240.1	XRN4	exoribonuclease 4 AT1G54490;	Cytoplasm	mRNA binding	123320000	152550000	146800000	0	0	0	1.89	7.95e-06
Nbe16g12080.1	SEC3A	exocyst complex component sec3A AT1G47550;	Cytoplasm	protein binding	123150000	149260000	130690000	0	0	0	1.83	0.000185515
Nbe09g13450.2	BTR1L	binding to TOMV RNA 1L (long form) AT5G04430;	Cytoplasm	mRNA binding	132400000	131490000	153660000	42073000	0	48955000	1.82	7.07e-05
Nbe19g37560.1	VPS2.1	SNF7 family protein AT2G06530;	Cytoplasm	vesicle protein	119360000	115650000	116870000	0	0	0	1.79	8.11e-07
Nbe09g10710.1	ECT5	evolutionarily conserved C-terminal region 5 AT3G13060;	Cytoplasm	m6A mRNA binding	138490000	121540000	127260000	0	0	0	1.77	2.58e-06
Nbe01g01390.1	SH3P2	SH3 domain-containing protein AT4G34660;	Cytoplasm	autophagosome	131210000	126370000	121170000	0	0	0	1.74	1.35e-05
Nbe06g20020.1	AT4G27595	WEB family protein (DUF827) AT4G27595;	Cytoplasm	microtubule-associated protein	139170000	122610000	153860000	60628000	0	0	1.74	0.000601682
Nbe14g11000.1	EXO70B1	exocyst subunit exo70 family protein B1 AT5G58430;	Cytoplasm	protein binding	344030000	331490000	360470000	82252000	124990000	133700000	1.69	0.000270847
Nbe14g32870.1	VTC4	Inositol monophosphatase family protein AT3G02870;	Cytoplasm	phosphatase	144670000	147030000	127740000	69481000	0	0	1.69	0.00164375
Nbe02g07250.1	TOR1	ARM repeat superfamily protein AT4G27060;	Cytoplasm	microtubule-associated protein	105200000	112620000	123030000	0	0	0	1.64	1.65e-05
Nbe12g24950.1	EIF3G1	eukaryotic translation initiation factor 3G1 AT3G11400;	Cytoplasm	translation initiation factor	176810000	191670000	173850000	0	86789000	72322000	1.62	0.00412123
Nbe01g16270.1	GRP23	glutamine-rich protein 23 AT1G10270;	Cytoplasm	protein binding	131610000	111740000	118400000	0	0	0	1.61	3.4e-06
Nbe16g02890.2	EL27X	Ribosomal L27e protein family AT4G15000;	Cytoplasm	ribosome protein	97354000	116600000	109640000	0	0	0	1.55	2.18e-05
Nbe12g09730.2	WDL5	TPX2 (targeting protein for Xklp2) protein family AT4G32330;	Cytoplasm	microtubule-associated protein	110740000	106440000	154490000	45611000	38145000	48166000	1.54	0.00026365
Nbe18g20740.1	BIG	auxin transport protein (BIG) AT3G02260;	Cytoplasm	auxin polar transport	94989000	112410000	106170000	0	0	0	1.45	8.05e-06
Nbe14g07530.1	Fes1A	Fes1A AT3G09350;	Cytoplasm	Hsp70 protein binding	103130000	102050000	100800000	0	0	0	1.43	1.29e-05
Nbe03g21650.1	ALKBH9B	2-oxoglutarate (2OG) and Fe(II)-dependent oxygenase superfamily protein AT2G17970;	Cytoplasm	RNA m6A demethylase	151200000	134720000	166400000	79112000	73305000	0	1.39	0.00665958
Nbe18g23370.1	FLOE3	proline-rich receptor-like kinase, putative (DUF1421) AT3G01560;	Cytoplasm	Ubiquitin-associated protein	98758000	98257000	96979000	41255000	0	0	1.34	9.4e-06
Nbe11g11070.1	IQD5	IQ-domain 5 AT3G22190;	Cytoplasm	CaM binding	557660000	490330000	469030000	190110000	221700000	218310000	1.32	3.16e-05
Nbe03g19860.1	AT4G25660	PPPDE putative thiol peptidase family protein AT4G25660;	Cytoplasm	deubiquitinase	1267600000	1162000000	1276800000	535850000	545300000	485730000	1.3	9e-06
Nbe04g24810.1	MIPS3	myo-inositol-1-phosphate synthase 3 AT5G10170;	Cytoplasm	inositol-3-phosphate synthase activity	117940000	126640000	114290000	0	0	78665000	1.3	0.00521528
Nbe13g22200.1	DRG1-1	GTP-binding protein-like protein AT4G39520;GTP-binding protein-like protein AT4G39520;	Cytoplasm	GTPase activity	447800000	468260000	388140000	164550000	178060000	220770000	1.27	0.00018528
Nbe03g24760.1	ATEH2	TPLATE Adaptor complex subunit AT1G21630;	Cytoplasm	calcium ion binding	139740000	147980000	139380000	55398000	71107000	61420000	1.25	5.41e-05
Nbe07g08660.1	SEC5A	exocyst complex component sec5 AT1G76850;	Cytoplasm	protein binding	88012000	87468000	96764000	0	0	0	1.25	0.000155417
Nbe15g08670.1	UL4Z	Ribosomal protein L4/L1 family AT3G09630;	Cytoplasm	ribosome protein	3.5906e+09	3.7385e+09	3.5766e+09	1.6585e+09	1.6753e+09	1.6193e+09	1.19	2.12e-06
Nbe12g03690.1	EL8Z	Ribosomal protein L7Ae/L30e/S12e/Gadd45 family protein AT2G47610;	Cytoplasm	ribosome protein	940810000	975130000	979100000	506360000	385580000	446480000	1.18	9.22e-05
Nbe05g07780.1	EIF5B1	eukaryotic translation initiation factor 2 (eIF-2) family protein AT1G76810;	Cytoplasm	translation initiation	959510000	980120000	889460000	477250000	453750000	406720000	1.14	2.97e-05
Nbe13g20870.1	AT3G15610	Transducin/WD40 repeat-like superfamily protein AT3G15610;	Cytoplasm	unknown	197460000	185090000	198800000	103860000	88526000	83569000	1.14	6.57e-05
Nbe12g36610.1	iqd32	IQ-domain 32 AT1G19870;	Cytoplasm	microtubule-associated protein	77363000	82114000	66075000	0	0	0	1.14	0.000344628
Nbe06g21040.4	DYRKP-2A	Protein kinase superfamily protein AT1G73460;	Cytoplasm	protein kinase	170640000	158640000	156200000	80723000	61668000	88976000	1.14	0.000460251
Nbe04g06680.2	ATEH2	Calcium-binding EF hand family protein AT1G21630;	Cytoplasm	calcium ion binding	73058000	89292000	78409000	0	0	48093000	1.14	0.00105722
Nbe14g11610.1	AT1G50660	actin cytoskeleton-regulatory complex pan-like protein AT1G50660;	Cytoplasm	unknown	87381000	78784000	81947000	0	0	0	1.14	0.00157784
Nbe04g11980.1	AT1G21630	Calcium-binding EF hand family protein AT1G21630;	Cytoplasm	calcium ion binding	949470000	1080400000	870480000	526420000	430580000	422660000	1.13	0.000231664
Nbe02g10490.1	ANNAT4	annexin 4 AT2G38750;annexin 4 AT2G38750;	Cytoplasm	calcium ion binding	82947000	79561000	84879000	0	0	0	1.12	0.000226471
Nbe11g08840.1	AT1G73230	Nascent polypeptide-associated complex NAC AT1G73230;	Cytoplasm	mRNA binding	4.0516e+09	4.2039e+09	4.2755e+09	2.1257e+09	1.9828e+09	1.9629e+09	1.1	6.67e-06
Nbe11g10960.1	DIG6	P-loop containing nucleoside triphosphate hydrolases superfamily protein AT1G08410;	Cytoplasm	GTPase	475950000	551140000	531820000	221020000	253280000	284830000	1.1	0.000167878
Nbe11g04750.1	ECT2	evolutionarily conserved C-terminal region 2 AT3G13460;	Cytoplasm	m6A mRNA binding	347330000	315170000	383090000	141570000	186350000	180100000	1.1	0.000379597
Nbe09g10870.1	SWAP70	Pleckstrin homology (PH) domain-containing protein AT2G30880;	Cytoplasm	unknown	177510000	144750000	172180000	81892000	79175000	79274000	1.09	6.13e-05
Nbe03g31200.1	AT5G37475	Translation initiation factor eIF3 subunit AT5G37475;	Cytoplasm	translation initiation	1.5123e+09	1.5406e+09	1.5526e+09	659080000	796050000	813220000	1.08	6.96e-05
Nbe18g16490.1	AT3G12390	Nascent polypeptide-associated complex (NAC), alpha subunit family protein AT3G12390;	Cytoplasm	unknown	2.1437e+09	2.062e+09	2178200000	1223700000	1.029e+09	914300000	1.08	0.000210995
Nbe16g03890.3	FUST1	flocculation protein (DUF1296) AT3G07660;	Cytoplasm	RNA binding	230900000	229910000	234300000	94473000	132020000	118050000	1.08	0.000341544
Nbe08g08350.1	EIF4G	eukaryotic translation initiation factor 4G AT3G60240;	Cytoplasm	translation initiation	152870000	150620000	175370000	91609000	66312000	79141000	1.08	0.000463926
Nbe08g05820.2	RGGA	Hyaluronan / mRNA binding family AT4G16830;	Cytoplasm	RNA binding	152280000	141280000	151260000	69612000	62066000	88801000	1.08	0.000488232
Nbe01g08910.1	LEA27	Late embryogenesis abundant protein AT2G46140;	Cytoplasm	unknown	728890000	829860000	692320000	320870000	380910000	413700000	1.07	0.000259055
Nbe07g10850.1	AT2G46290	Transducin/WD40 repeat-like superfamily protein AT2G46290;	Cytoplasm	unkown	856370000	1188300000	1.0723e+09	499020000	469860000	561980000	1.07	0.000564312
Nbe08g22860.1	KTN80.3	Transducin/WD40 repeat-like superfamily protein AT5G08390;	Cytoplasm	protein binding	72064000	81584000	86543000	48888000	0	0	1.07	0.000927001
Nbe19g18190.1	ECT7	evolutionarily conserved C-terminal region 7 AT1G48110;	Cytoplasm	m6A mRNA binding	321790000	306290000	304320000	199720000	142950000	128480000	1.07	0.00143832
Nbe13g13340.1	EXA1	GYF domain-containing protein AT5G42950;	Cytoplasm	protein binding	452140000	446570000	484570000	261140000	214060000	217030000	1.06	9.26e-05
Nbe04g10170.1	BPL3	RNA-binding (RRM/RBD/RNP motifs) family protein AT1G14340;	Cytoplasm	RNA binding	84527000	67500000	81233000	0	0	0	1.04	0.000464168
Nbe10g03290.1	NCBP	Putative cap-binding protein AT5G18110;	Cytoplasm	translation initiation	616580000	607770000	630440000	323190000	311990000	313520000	1.02	4.39e-06
Nbe10g27760.1	SGS3	XS domain-containing protein / XS zinc finger domain-containing protein-like protein AT5G23570;	Cytoplasm	siRNA processing	186930000	196170000	212520000	104220000	106630000	95131000	1.02	4.14e-05
Nbe18g10300.2	RPL23AB	ribosomal protein L23AB AT3G55280;	Cytoplasm	ribosome protein	425040000	395300000	350950000	209520000	187560000	201380000	1.02	8.18e-05
Nbe03g25170.1	ZWI	kinesin-like calmodulin-binding protein (ZWICHEL) AT5G65930;	Cytoplasm	microtubule binding	258000000	247070000	257390000	165040000	134250000	98735000	1.02	0.00282522
Nbe05g12030.1	WLIM2b	GATA type zinc finger transcription factor family protein AT3G55770;	Cytoplasm	actin filament binding	1264200000	1.5558e+09	1.4807e+09	671510000	757420000	781150000	1.01	0.000174281
Nbe06g03660.2	NOT10	Tetratricopeptide repeat (TPR)-like superfamily protein AT5G35430;	Cytoplasm	RNA binding	79273000	107540000	79000000	0	0	0	1.01	0.00183749
Nbe14g19540.2	FUST1	flocculation protein (DUF1296) AT3G07660;	Cytoplasm	RNA binding	859390000	817630000	893510000	434390000	431510000	469080000	1	1.63e-05
Nbe02g02660.1	AT4G13110	BSD domain-containing protein AT4G13110;	Chloroplast	unknown	220850000	226870000	188010000	0	0	0	2.49	9.52e-06
Nbe10g08280.1	ACP5	acyl carrier protein 5 AT5G27200;	Chloroplast	acyl carrier protein	167320000	147010000	157860000	0	0	0	2.06	2.75e-05
Nbe14g13380.1	PRPS20	chloroplast 30S ribosomal protein S20 AT3G15190;	Chloroplast	RNA-binding protein	158170000	182060000	155330000	0	0	0	1.83	5.28e-06
Nbe16g22470.1	TT5	Chalcone-flavanone isomerase family protein AT3G55120;	Chloroplast	chalcone isomerase	279630000	260390000	302680000	79292000	109370000	110310000	1.56	0.000113118
Nbe08g26020.1	EMB3144	AAA-type ATPase family protein AT5G64580;	Chloroplast	ATP-dependent peptidase	99411000	110400000	107420000	0	0	0	1.55	1.49e-05
Nbe19g21660.1	MDH	malate dehydrogenase AT3G47520;	Chloroplast	malate dehydrogenase	79147000	87605000	149290000	0	0	0	1.51	0.00238865
Nbe11g05050.1	KIN7.5	P-loop containing nucleoside triphosphate hydrolases superfamily protein AT5G06670;	Chloroplast	ATP hydrolysis activity	2.0198e+09	1.4622e+09	2.1119e+09	511560000	1.0141e+09	690660000	1.43	0.00382141
Nbe09g09510.1	AT2G19870	tRNA/rRNA methyltransferase (SpoU) family protein AT2G19870;	Chloroplast	RNA methyltransferase	131140000	129200000	141610000	63085000	70719000	55571000	1.15	8.92e-05
Nbe08g06650.1	NRPA2	nuclear RNA polymerase A2 AT1G29940;	Chloroplast	RNA polymerase	78570000	69271000	60229000	0	0	0	1.01	0.000936663
Nbe03g20260.1	-	-	unknown	unknown	112490000	144140000	95640000	0	0	0	1.71	0.00010402
Nbe13g20890.1	-	-	unknown	unknown	59475000	67288000	70320000	0	0	26808000	1.1	0.00034064
