# Supplementary material for: dTAPL, A Method That Expedites the Discovery of Proteins Associated With Specific Genomic Loci in Plants
Source: Plant Biotechnol J. 2025 Aug 20;23(12):5677–9. doi: 10.1111/pbi.70336 (PMC12665084; doi:10.1111/pbi.70336)
Supplement: Supplementary file 2 — Table S1–S2. [file PBI-23-5677-s002.zip › pbi70336-sup-0003-TableS2.xlsx]

## Sheet: Sheet1
Primer Name	Primer Sequence (5'-3')
dCas9-XmaI-F	GATGACAAGACGCGTATGGCTCCAAAGAAGAAGAGAAA
dCas9-BamHI-R	TTATGGAGAAAGCTTGGATCCCCTAGGCTTCTTCTTCTTAGCCT
TBID-AvrII-F	GCTAAGAAGAAGAAGCCTAGGGGCGGTTCCGGCTCGAAA
TBID-AvrII-R	AGAAAGCTTGGATCCcctaggTCACTTTTCGGCAGACCGC
35S-HSP18ter-F	GTGACCTAGGGGATCATATGAAGATGAAGATGAAAT
35S-HSP18ter-R	GAGAAAGCTTGGATCCCTTATCTTTAATCATATTCCAT
Myc-Csy4-F	CAATTACCATACTAGTATGGAACAAAAGCTTATCTCTGAGGAGGATCTTATGGATCATTATCTTGATATTAG
Csy4-Flag-R	TTGGAGCCATACGCGTCTTGTCATCGTCGTCCTTGTAGTCCTTGTCATCGTCGTCCTTGTAGTCCATGGGTCCAGGATTTTCTTCAACAT
CSY_NbPDS-sgRNA2	tcgtctccCTGAACAAAGAACTGCCTATACGGCAGTGAAC
CSY_NbPDS-sgRNA4	tcgtctccTTTCGTTATCAACTGCCTATACGGCAGTGAAC
CSY_NbPDS-sgRNA6	tcgtctccTGTTTATACAAACTGCCTATACGGCAGTGAAC
Rep_NbPDS-sgRNA2	TcgtctcATCAGGGGTATCTGTTTTAGAGCTAGAAATAGC
Rep_NbPDS-sgRNA4	TcgtctcAGAAAACATGGAAGTTTTAGAGCTAGAAATAGC
Rep_NbPDS-sgRNA6	TcgtctcAAACAAACCTAGCGTTTTAGAGCTAGAAATAGC
NbPDS3-DTQ4-F	AATGATTACGAATTCGAGCTCTGACCTTTGACGTGTAAACAGTCTTA
NbPDS3-DTQ4-R	ACCACCACCACCCATACTAGTTTTATTGAACAAGATAGCAGTAAATTAA
NbXCT-SpeI-F	ATTTACAATTACCATACTAGTATGTCGGGCATGGGAGATG
NbXCT-XmaI-R	ACCAGGTGGAGGTCCCCCGGGATCCCCGTGGATTGTATATCGT
NbALY4-SpeI-F	ATTTACAATTACCATACTAGTATGGCTTCCTTGGATATGACCC
NbALY4-XmaI-R	ACCAGGTGGAGGTCCCCCGGGGGTCTGCATAGCATCTGCAGTA
NbSWA2-1-SpeI-F	ATTTACAATTACCATACTAGTATGGCTTCTTCTACATTATCAAAGA
NbSWA2-1-XmaI-R	ACCAGGTGGAGGTCCCCCGGGTGAGCTCTCCACTCGACTTCG
NbSWA2-2-SpeI-F	ATTTACAATTACCATACTAGTATGGCTCCTTCTAAGTTATCAAAG
NbSWA2-2-XmaI-R	ACCAGGTGGAGGTCCCCCGGGTGAGCTCTCCACTCGACTTCG
NbGeBP1-SpeI-F	ATTTACAATTACCATACTAGTATGGCTCCCAAAAGCAAATCTC
NbGeBP1-XmaI-R	ACCAGGTGGAGGTCCCCCGGGGTTACCTCTCCTTGCATCAACCA
NbALBA6-SpeI-F	ATTTACAATTACCATACTAGTATGGATAGATACCAAAAAGTAGCGA
NbALBA6-XmaI-R	ACCAGGTGGAGGTCCCCCGGGTGCCTGGTTGTGGTTGCTAC
NbHD2C-SpeI-F	ATTTACAATTACCATACTAGTATGGAATTCTGGGGTGCTGAG
NbHD2C-XmaI-R	ACCAGGTGGAGGTCCCCCGGGCTTCCCGGCACTGTGTTTAGC
NbPDS-QF1	AAACTGTGCCAGGTTGTGAA
NbPDS-QR1	GCTCCGGCCAAGAAGTAACT
NbActin2-qPCR-F	AAAGACCAGCTCATCCGTGGAGAA
NbActin2-qPCR-R	TGTGGTTTCATGAATGCCAGCAGC
